# Supplementary material for: Mechanosensing regulates tissue repair program in macrophages
Source: Sci Adv. 2024 Mar 13;10(11):eadk6906. doi: 10.1126/sciadv.adk6906 (PMC10936955; doi:10.1126/sciadv.adk6906)
Supplement: Supplementary file 2 — Movies S1 to S4 [file sciadv.adk6906_movies_s1_to_s4.zip]

Archive with 4 entries (4 files):
- adk6906_Movie S1.avi
- adk6906_Movie S2.avi
- adk6906_Movie S3.avi
- adk6906_Movie S4.avi
